# Supplementary material for: Development and Optimization of an Enzyme Immunoassay to Detect Serum Antibodies against the Hepatitis E Virus in Pigs, Using Plant-Derived ORF2 Recombinant Protein
Source: Vaccines (Basel). 2021 Sep 6;9(9):991. doi: 10.3390/vaccines9090991 (PMC8473109; doi:10.3390/vaccines9090991)
Supplement: Supplementary file 1 [file vaccines-09-00991-s001.zip]

Archive with 1 entries (1 files):
- vaccines-1337054-supplementary.pdf
